# Supplementary material for: Taurine Attenuates Disuse Muscle Atrophy Through Modulation of the xCT-GSH-GPX4 and AMPK-ACC-ACSL4 Pathways
Source: Antioxidants (Basel). 2025 Jul 10;14(7):847. doi: 10.3390/antiox14070847 (PMC12292366; doi:10.3390/antiox14070847)
Supplement: Supplementary file 1 [file antioxidants-14-00847-s001.zip]

Archive with 1 entries (1 files):
- antioxidants-3675428-supplementary.pdf
